# Supplementary material for: In Silico Prediction of Metabolic Reaction Catalyzed by Human Aldehyde Oxidase
Source: Metabolites. 2023 Mar 19;13(3):449. doi: 10.3390/metabo13030449 (PMC10059660; doi:10.3390/metabo13030449)
Supplement: Supplementary file 1 [file metabolites-13-00449-s001.zip]

Archive with 1 entries (1 files):
- metabolites-2276878-supplementary.pdf
